# Supplementary material for: RMD and Its Suppressor MAPK6 Control Root Circumnutation and Obstacle Avoidance via BR Signaling
Source: Int J Mol Sci. 2024 Sep 30;25(19):10543. doi: 10.3390/ijms251910543 (PMC11477179; doi:10.3390/ijms251910543)
Supplement: Supplementary file 1 [file ijms-25-10543-s001.zip]

Archive with 5 entries (5 files):
- ijms-3223931-Supplementary figure and table-Revised2024.9.27.pdf
- RMD Manuscript-Movie S1-DL.mov
- RMD Manuscript-Movie S2-DL.mov
- RMD Manuscript-Movie S3-DL.mov
- RMD Manuscript-Movie S4-DL.mov
